# Supplementary material for: The Relationship between Parenting Behaviors and Adolescent Well-Being Varies with the Consistency of Parent–Adolescent Cultural Orientation
Source: Behav Sci (Basel). 2024 Feb 28;14(3):193. doi: 10.3390/bs14030193 (PMC10967969; doi:10.3390/bs14030193)
Supplement: Supplementary file 1 [file behavsci-14-00193-s001.zip]

Archive with 1 entries (1 files):
- behavsci-2841801-supplementary materials.pdf
